# Supplementary material for: New Synthetic Analogs of Natural 5Z,9Z-Dienoic Acids—Hybrid Molecules Based on Oleanolic Acid: Synthesis and Study of Antitumor Activity
Source: Cancers (Basel). 2024 Nov 21;16(23):3893. doi: 10.3390/cancers16233893 (PMC11640419; doi:10.3390/cancers16233893)
Supplement: Supplementary file 1 [file cancers-16-03893-s001.zip]

Archive with 1 entries (1 files):
- cancers-3310094-supplementary.pdf
